# Supplementary material for: Effect of Type of Cow-Calf Contact on Health, Blood Parameters, and Performance of Dairy Cows and Calves
Source: Front Vet Sci. 2022 Apr 12;9:855086. doi: 10.3389/fvets.2022.855086 (PMC9039747; doi:10.3389/fvets.2022.855086)
Supplement: Supplementary file 2 [file Table_1.XLSX]

## Sheet: pvalsAndFDR
ord	Row.names	res.NC.PC.D7.p	res.NC.PC.D7.p_fdr	res.NC.FC.D7.p	res.NC.FC.D7.p_fdr	res.PC.FC.D7.p	res.PC.FC.D7.p_fdr	res.NC.PC.D28.p	res.NC.PC.D28.p_fdr	res.NC.FC.D28.p	res.NC.FC.D28.p_fdr	res.PC.FC.D28.p	res.PC.FC.D28.p_fdr	res.NC.PC.D49.p	res.NC.PC.D49.p_fdr	res.NC.FC.D49.p	res.NC.FC.D49.p_fdr	res.PC.FC.D49.p	res.PC.FC.D49.p_fdr	res.NC.PC.D66.p	res.NC.PC.D66.p_fdr	res.NC.FC.D66.p	res.NC.FC.D66.p_fdr	res.PC.FC.D66.p	res.PC.FC.D66.p_fdr
18	Anaerotignum	0.00549945	0.0879912	0.00149985	0.0239976	0.653735	0.871646	0.540346	0.871297	0.377462	0.614997	0.710929	0.789921	0.029697	0.987741	0.00059994	0.0131987	0.0455954	0.120636	0.772323	0.923236	0.562344	0.936864	0.590241	0.817331
42	CAG-81	0.00419958	0.0879912	0.0009999	0.0239976	0.434057	0.706969	0.585641	0.871297	0.19918	0.419326	0.0159984	0.058176
78	Fournierella	0.109789	0.679932	0.175982	0.433187	0.80072	0.971636	0.926907	0.948968	0.337266	0.588289	0.20048	0.372986	0.289871	0.987741	0.511349	0.711354	0.0374963	0.112489	0.933607	0.963943	0.0853915	0.712729	0.00219978	0.0571943
74	Faecalibacterium	0.106889	0.679932	0.10239	0.327647	0.992701	0.992701	0.571543	0.871297	0.9971	0.9971	0.468153	0.604069	0.70093	0.987741	0.0259974	0.132494	0.00289971	0.0211179	0.513849	0.827597	0.574743	0.936864	0.0557944	0.291171
61	Dorea	0.212479	0.679932	0.916608	0.916608	0.138186	0.482512	0.758324	0.905462	0.979402	0.9918	0.664634	0.764152	0.972903	0.98787	0.0221978	0.132494	0.00469953	0.0238592	0.19818	0.765066	0.853315	0.973682	0.10249	0.380676
24	Bifidobacterium	0.193081	0.679932	0.444656	0.711449	0.00869913	0.0927907	0.707929	0.871297	0.578942	0.758424	0.213179	0.378984	0.531447	0.987741	0.815018	0.95301	0.522848	0.663614	0.419458	0.827597	0.992001	0.9988	0.226977	0.533351
91	Lactobacillus_H	0.19598	0.679932	0.0511949	0.26146	0.347465	0.654052	0.412259	0.871297	0.0690931	0.197409	0.185781	0.356917	0.69693	0.987741	0.880812	0.95301	0.456854	0.608855
51	Clostridium_P	0.191781	0.679932	0.381962	0.709973	0.00719928	0.0927907
6	Actinomyces_B	0.167483	0.679932	0.889911	0.916608	0.0669933	0.288371
107	Peptostreptococcus	0.20368	0.679932	0.0774923	0.296148	0.558844	0.780722
68	Escherichia	0.305369	0.725474	0.561644	0.814805	0.050395	0.288371	0.672833	0.871297	0.535746	0.717395	0.176382	0.352765	0.159984	0.987741	0.175382	0.340448	0.843316	0.922609	0.186581	0.765066	0.347765	0.85344	0.571843	0.817331
26	Blautia	0.252075	0.725474	0.0571943	0.26146	0.20348	0.482512	0.19708	0.742108	0.0191981	0.120988	0.159484	0.327147
67	Erysipelatoclostridium	0.277372	0.725474	0.826817	0.916608	0.153485	0.482512	0.846115	0.908283	0.606739	0.758424	0.668633	0.764152	0.823118	0.987741	0.0563944	0.186101	0.0331967	0.112489
28	Butyricicoccus	0.340066	0.725474	0.0832917	0.296148	0.224678	0.482512	0.628737	0.871297	0.538046	0.717395	0.839216	0.895164	0.343666	0.987741	0.00659934	0.0483952	0.00709929	0.0312369
50	Clostridium_M	0.335666	0.725474	0.0549945	0.26146	0.219278	0.482512
49	Clostridium_AJ	0.375862	0.751725	0.20328	0.448169	0.519948	0.780722	0.909309	0.944737	0.0168983	0.120988	0.00239976	0.0147678	0.818618	0.987741	0.983702	0.9974	0.776022	0.88306	0.976102	0.985579	0.792321	0.973682	0.708229	0.873632
108	Phascolarctobacterium	0.586141	0.78341	0.39936	0.709973	0.0627937	0.288371	0.460254	0.871297	0.467853	0.675519	0.9971	0.9971	0.792421	0.987741	0.784922	0.941906	0.976902	0.976902	0.121988	0.765066	0.030397	0.411799	0.106789	0.382969
22	Bacteroides_B	0.594941	0.78341	0.173883	0.433187	0.279472	0.558944	0.505049	0.871297	0.0972903	0.228918	0.141586	0.301023	0.80212	0.987741	0.39556	0.621595	0.424658	0.585691	0.494351	0.827597	0.684632	0.936864	0.110489	0.383028
48	Clostridium_A	0.463754	0.78341	0.882712	0.916608	0.441856	0.706969													0.90101	0.961798	0.507849	0.936864	0.271173	0.556039
86	Intestinimonas	0.535546	0.78341	0.0428957	0.26146	0.0720928	0.288371							0.577142	0.987741	0.334367	0.570678	0.608739	0.758052	0.213479	0.765579	0.484652	0.936864	0.50135	0.768016
90	Lactobacillus_B	0.519748	0.78341	0.0059994	0.0639936	0.00189981	0.0607939	0.564444	0.871297	0.00669933	0.0893244	0.00829917	0.0368852
89	Lactobacillus	0.520348	0.78341	0.845915	0.916608	0.561144	0.780722	0.20238	0.742108	0.476552	0.675519	0.423558	0.574315	0.792621	0.987741	0.958604	0.9974	0.79862	0.893372
133	Streptococcus	0.543746	0.78341	0.659634	0.879512	0.819818	0.971636	0.153485	0.742108	0.147885	0.328634	0.940806	0.964929
65	Enterococcus_E	0.612039	0.78341	0.471553	0.718557	0.784622	0.971636
138	Trueperella	0.526047	0.78341	0.585641	0.814805	0.884512	0.976013
123	Ruminococcus_B	0.70163	0.842345	0.210079	0.448169	0.208879	0.482512	0.363864	0.871297	0.338266	0.588289	0.978602	0.99099	0.361664	0.987741	0.169183	0.338366	0.00449955	0.0238592	0.853315	0.961798	0.574143	0.936864	0.487851	0.768016
81	Gallibacterium	0.710729	0.842345	0.771723	0.916608	0.917508	0.978675
140	Tyzzerella	0.812819	0.903744	0.427657	0.711449	0.413559	0.706969	0.432357	0.871297	0.740326	0.83417	0.142986	0.301023	0.821218	0.987741	0.668133	0.848015	0.356864	0.523401	0.436456	0.827597	0.672733	0.936864	0.60134	0.817331
47	Clostridium	0.819018	0.903744	0.789021	0.916608	0.957404	0.988288							0.508549	0.987741	0.416858	0.639829	0.852715	0.922609
27	Blautia_A	0.858714	0.915962	0.319568	0.639136	0.226177	0.482512	0.0280972	0.615938	0.0748925	0.2066	0.506749	0.633437	0.907409	0.98787	0.121088	0.275192	0.0864914	0.190281	0.0130987	0.441213	0.273573	0.823118	0.0209979	0.165641
20	Bacteroides	0.949205	0.949205	0.150485	0.433187	0.060094	0.288371	0.818518	0.908283	0.0819918	0.218645	0.00919908	0.038733	0.937106	0.98787	0.992301	0.9974	0.912209	0.940715	0.536546	0.832848	0.29987	0.823118	0.467553	0.759774
53	Collinsella	0.947405	0.949205	0.829717	0.916608	0.874613	0.976013	0.0418958	0.615938	0.0923908	0.223978	0.646435	0.764152	0.809419	0.987741	0.0336966	0.143352	0.00319968	0.0211179
43	CAG-873																			0.0605939	0.630177	9.999e-05	0.010399	9.999e-05	0.010399
70	Eubacterium_F																			0.613039	0.888046	0.0251975	0.411799	0.00029997	0.0155984
117	Romboutsia							0.20408	0.742108	0.0512949	0.178417	0.350465	0.509767	0.725127	0.987741	0.345865	0.570678	0.123388	0.254487	0.316868	0.827597	0.166183	0.726851	0.00109989	0.0381295
139	Turicibacter							0.337066	0.869848	0.674433	0.79345	0.463854	0.604069							0.458354	0.827597	0.170383	0.726851	0.00439956	0.0792921
55	Coprococcus_B							0.186281	0.742108	0.385761	0.614997	0.538946	0.663318	0.463954	0.987741	0.976402	0.9974	0.30017	0.471696	0.029697	0.441213	0.594541	0.936864	0.00569943	0.0792921
4	Acholeplasma_C																			0.478852	0.827597	0.0118988	0.411799	0.00529947	0.0792921
3	Acetivibrio																			0.0251975	0.441213	0.945305	0.983118	0.00609939	0.0792921
132	Sphaerochaeta													0.120988	0.987741	0.00079992	0.0131987	0.0129987	0.0536196	0.882212	0.961798	0.158084	0.726851	0.00719928	0.0831917
23	Barnesiella							0.416058	0.871297	0.00279972	0.070393	0.00469953	0.0234977	0.90061	0.98787	0.337266	0.570678	0.288171	0.463885	0.409359	0.827597	0.0251975	0.411799	0.0089991	0.0916999
11	Akkermansia																			0.0255974	0.441213	0.972003	0.9988	0.00969903	0.0916999
37	CAG-465													0.431157	0.987741	0.858414	0.95301	0.192881	0.344057	0.263574	0.806225	0.447555	0.936864	0.0137986	0.119588
120	Ruminiclostridium_E													0.441356	0.987741	0.0822918	0.224378	0.209179	0.363311	0.566343	0.866172	0.272173	0.823118	0.0222978	0.165641
118	Roseburia							0.222378	0.750645	0.89521	0.942327	0.138286	0.301023	0.964504	0.98787	0.547245	0.722364	0.345565	0.523401	0.938206	0.963943	0.167883	0.726851	0.0260974	0.178732
9	Agathobacter													0.169483	0.987741	0.0355964	0.143352	0.353165	0.523401	0.880112	0.961798	0.124288	0.726851	0.0274973	0.178732
88	Lachnospira																			0.249675	0.806225	0.9988	0.9988	0.029797	0.182288
83	Gracilibacter																			0.591941	0.888046	0.770723	0.973682	0.0464954	0.26864
151	UBA9475							0.292771	0.836488	0.920708	0.95658	0.206479	0.375417	0.446855	0.987741	0.0762924	0.218926	0.00359964	0.0215978	0.481652	0.827597	0.676232	0.936864	0.0587941	0.291171
59	Denitrobacterium																			0.174583	0.765066	0.868313	0.973682	0.0584942	0.291171
41	CAG-791																			0.754625	0.912569	0.352865	0.85344	0.0635936	0.300624
101	Odoribacter							0.494851	0.871297	0.00949905	0.0959904	9.999e-05	0.00159984	0.447655	0.987741	0.454355	0.666387	0.0746925	0.182582	0.244476	0.806225	0.985501	0.9988	0.10049	0.380676
93	Massilimaliae							0.608839	0.871297	0.330267	0.588289	0.050395	0.130052							0.626437	0.888046	0.674733	0.936864	0.0990901	0.380676
72	Eubacterium_R							0.368063	0.871297	0.979402	0.9918	0.228977	0.398221	0.59664	0.987741	0.847915	0.95301	0.660534	0.792641	0.0989901	0.765066	0.608639	0.936864	0.0865913	0.380676
143	UBA1258																			0.178482	0.765066	0.0269973	0.411799	0.0968903	0.380676
85	Hungatella																			0.423758	0.827597	0.888211	0.973682	0.10029	0.380676
97	Methanosphaera							0.0481952	0.615938	0.707629	0.808719	0.0217978	0.069753							0.616838	0.888046	0.635836	0.936864	0.114989	0.385768
106	Parabacteroides							0.987601	0.987601	0.00349965	0.070393	0.00019998	0.00228549	0.259374	0.987741	0.583042	0.754525	0.425957	0.585691	0.411059	0.827597	0.872513	0.973682	0.120188	0.390611
69	Eubacterium_E							0.632737	0.871297	0.237376	0.478152	0.0283972	0.0873759	0.462754	0.987741	0.537846	0.722364	0.867313	0.923269	0.945405	0.963943	0.328767	0.833946	0.124588	0.39264
126	Ruthenibacterium							0.119088	0.712462	9.999e-05	0.0079992	9.999e-05	0.00159984							0.644136	0.888046	0.766623	0.973682	0.152685	0.424491
109	Prevotella							0.234577	0.750645	0.392061	0.614997	0.00449955	0.0234977	0.813419	0.987741	0.0865913	0.224378	0.0530947	0.134779	0.162184	0.765066	0.039596	0.411799	0.143186	0.424491
46	Campylobacter_C																			0.120388	0.765066	0.0319968	0.411799	0.159184	0.424491
128	SK-Y3																			0.0213979	0.441213	0.19648	0.726851	0.156784	0.424491
45	CAG-878																			0.507749	0.827597	0.681732	0.936864	0.144386	0.424491
103	Olsenella_B																			0.985801	0.985801	0.416658	0.936864	0.154785	0.424491
84	HUN007																			0.49945	0.827597	0.148585	0.726851	0.169183	0.429147
82	GCA-900066575																			0.427257	0.827597	0.934007	0.981179	0.166283	0.429147
29	Butyricimonas							0.635036	0.871297	0.0414959	0.163256	0.00119988	0.0087264	0.912909	0.98787	0.030397	0.1433	0.00139986	0.0186981	0.271373	0.806365	0.813219	0.973682	0.19898	0.492713
35	CAG-354							0.536046	0.871297	0.0265973	0.125164	0.0169983	0.0591245	0.79502	0.987741	0.317668	0.566651	0.117788	0.250775	0.517248	0.827597	0.180582	0.726851	0.230777	0.533351
102	Olsenella							0.846715	0.908283	0.335566	0.588289	0.10259	0.248702	0.507749	0.987741	0.0661934	0.19858	0.0857914	0.190281	0.493751	0.827597	0.914709	0.973682	0.229477	0.533351
125	Ruminococcus_E							0.644736	0.871297	0.239076	0.478152	0.0294971	0.0873987	0.176382	0.987741	0.00069993	0.0131987	0.00219978	0.0207408	0.906309	0.961798	0.553745	0.936864	0.242076	0.535657
38	CAG-484							0.255474	0.786075	0.0874913	0.220478	0.319168	0.491028							0.205979	0.765066	0.60224	0.936864	0.241676	0.535657
73	F082																			0.340766	0.827597	0.141086	0.726851	0.255074	0.547113
58	Dehalobacterium																			0.173983	0.765066	0.49845	0.936864	0.257774	0.547113
31	CAG-145													0.615838	0.987741	0.374563	0.602954	0.0834917	0.190281	0.684632	0.888046	0.267773	0.823118	0.272673	0.556039
62	DTU053													0.894711	0.98787	0.0428957	0.149006	0.0193981	0.0711262	0.146585	0.765066	0.389761	0.900781	0.29507	0.590141
96	Methanobrevibacter_A							0.0541946	0.615938	0.692131	0.80247	0.0359964	0.0993004							0.892911	0.961798	0.623138	0.936864	0.309569	0.607456
94	Massilioclostridium							0.511749	0.871297	0.0592941	0.186443	0.00079992	0.00639936							0.0148985	0.441213	0.00839916	0.411799	0.320968	0.61816
77	Flavonifractor							0.0257974	0.615938	0.0430957	0.163256	9.999e-05	0.00159984	0.718128	0.987741	0.0260974	0.132494	0.00159984	0.0186981	0.662834	0.888046	0.912809	0.973682	0.359864	0.676829
135	Succinivibrio																			0.174083	0.765066	0.0890911	0.712729	0.369263	0.676829
142	UBA1191																			0.407659	0.827597	0.19808	0.726851	0.375662	0.676829
131	Solobacterium																			0.416458	0.827597	0.819518	0.973682	0.377462	0.676829
137	Treponema_D																			0.834317	0.958647	0.678332	0.936864	0.391061	0.689328
40	CAG-65													0.408259	0.987741	0.167583	0.338366	0.476752	0.616974	0.838816	0.958647	0.478852	0.936864	0.406859	0.705223
119	Ruminiclostridium_C													0.113189	0.987741	9.999e-05	0.00659934	0.00029997	0.0131987	0.0351965	0.457554	0.165083	0.726851	0.443156	0.743358
147	UBA1436																			0.193681	0.765066	0.09999	0.726851	0.440056	0.743358
148	UBA1547							0.166483	0.742108	0.0448955	0.163256	0.438356	0.584475							0.19878	0.765066	0.113689	0.726851	0.464454	0.759774
116	RC9							0.826517	0.908283	0.0228977	0.120988	0.00059994	0.0053328	0.123988	0.987741	0.0009999	0.0131987	0.00279972	0.0211179	0.479252	0.827597	0.275772	0.823118	0.476652	0.762644
66	ER4																			0.132687	0.765066	0.30297	0.823118	0.509549	0.768016
57	Defluviitalea																			0.490151	0.827597	0.29997	0.823118	0.508649	0.768016
71	Eubacterium_Q																			0.10399	0.765066	0.20268	0.726851	0.533647	0.791639
115	Pygmaiobacter																			0.60144	0.888046	0.89681	0.973682	0.540446	0.791639
8	Adlercreutzia													0.689931	0.987741	0.0883912	0.224378	0.0439956	0.120636	0.813519	0.958647	0.877112	0.973682	0.594041	0.817331
146	UBA1394													0.9992	0.9992	0.125087	0.275192	0.0343966	0.112489	0.821618	0.958647	0.917508	0.973682	0.605139	0.817331
36	CAG-41													0.938406	0.98787	0.154185	0.328264	0.0456954	0.120636	0.922408	0.963943	0.80012	0.973682	0.588341	0.817331
33	CAG-306							0.122988	0.712462	0.0241976	0.120988	9.999e-05	0.00159984							0.409159	0.827597	0.582542	0.936864	0.638936	0.838721
121	Ruminococcus																			0.692131	0.888046	0.506549	0.936864	0.653235	0.838721
80	G11																			0.530247	0.832848	0.79972	0.973682	0.635136	0.838721
32	CAG-302																			0.686931	0.888046	0.871813	0.973682	0.648735	0.838721
19	Anaerotruncus													0.659134	0.987741	0.00329967	0.0272223	0.00039996	0.0131987	0.354565	0.827597	0.277472	0.823118	0.667733	0.839184
141	UBA11490																			0.10129	0.765066	0.228277	0.791361	0.669733	0.839184
95	Methanobrevibacter							0.110189	0.712462	0.131187	0.299856	0.887311	0.934012							0.708729	0.888046	0.877712	0.973682	0.730827	0.873632
127	S5-A14a													0.277672	0.987741	0.00279972	0.0263974	0.0166983	0.0648288	0.230277	0.798294	0.189181	0.726851	0.723328	0.873632
34	CAG-353																			0.255974	0.806225	0.445555	0.936864	0.723828	0.873632
2	43-6																			0.40236	0.827597	0.545145	0.936864	0.740626	0.875285
99	Muribaculum													0.552245	0.987741	0.00249975	0.0263974	0.00109989	0.0186981	0.693831	0.888046	0.575842	0.936864	0.767523	0.890151
76	Firm-03																			0.655834	0.888046	0.561944	0.936864	0.770323	0.890151
124	Ruminococcus_D													0.119488	0.987741	0.194581	0.36278	0.643836	0.78691	0.884012	0.961798	0.747625	0.973682	0.778922	0.890197
30	CAG-110							0.384262	0.871297	0.0881912	0.220478	0.187381	0.356917	0.966003	0.98787	0.0390961	0.143352	0.00549945	0.025926	0.508149	0.827597	0.640036	0.936864	0.79712	0.894646
149	UBA2813																			0.353965	0.827597	0.318368	0.827757	0.80002	0.894646
21	Bacteroides_A							0.449955	0.871297	0.411359	0.63286	0.931307	0.964929	0.688531	0.987741	0.121488	0.275192	0.172483	0.330334	0.689431	0.888046	0.786121	0.973682	0.854515	0.94542
44	CAG-877							0.0588941	0.615938	0.19878	0.419326	0.29757	0.466777	0.432657	0.987741	0.486151	0.697522	0.909009	0.940715	0.10269	0.765066	0.109089	0.726851	0.882912	0.956488
1	14-2																			0.322068	0.827597	0.308669	0.823118	0.875912	0.956488
104	Oscillibacter							0.834317	0.908283	0.0168983	0.120988	0.00059994	0.0053328	0.654135	0.987741	0.868813	0.95301	0.691231	0.814665	0.0213979	0.441213	0.0367963	0.411799	0.930507	0.969287
98	Mogibacterium							0.105089	0.712462	0.0215978	0.120988	0.375962	0.537089	0.559144	0.987741	0.708929	0.882817	0.180182	0.330334	0.708529	0.888046	0.676432	0.936864	0.918208	0.969287
87	KNHs209													0.29667	0.987741	0.0128987	0.0851315	0.0360964	0.112489	0.0481952	0.556922	0.0584942	0.553036	0.932007	0.969287
64	Emergencia																			0.754525	0.912569	0.726427	0.973682	0.911609	0.969287
12	Alistipes							0.89511	0.942222	0.0117988	0.104878	0.00019998	0.00228549	0.926907	0.98787	0.517348	0.711354	0.461254	0.608855	0.455354	0.827597	0.527747	0.936864	0.966803	0.975902
111	Provencibacterium							0.126087	0.712462	0.459854	0.675519	0.271673	0.434677	0.434157	0.987741	0.0989901	0.241976	0.225877	0.382254	0.364364	0.827597	0.381962	0.900781	0.960404	0.975902
110	Prevotellamassilia							0.133587	0.712462	0.0444956	0.163256	0.345065	0.509767	0.446455	0.987741	0.0652935	0.19858	0.177482	0.330334	0.457354	0.827597	0.50255	0.936864	0.949305	0.975902
7	Actinotignum							0.60224	0.871297	0.845115	0.913638	0.664934	0.764152							0.725327	0.898024	0.764924	0.973682	0.975902	0.975902
13	Alistipes_A							0.386261	0.871297	0.00439956	0.070393	9.999e-05	0.00159984
112	Pseudoflavonifractor							0.793721	0.908283	0.00959904	0.0959904	0.00239976	0.0147678
92	Marseille-P3106							0.335666	0.869848	0.00369963	0.070393	0.00349965	0.019998
130	Soleaferrea							0.79732	0.908283	0.0605939	0.186443	0.00579942	0.0272914
5	Actinomyces							0.291771	0.836488	0.380162	0.614997	0.00989901	0.039596
60	Desulfovibrio							0.756324	0.905462	0.0633937	0.187833	0.0118988	0.0453288	0.610739	0.987741	0.752625	0.919875	0.276672	0.456509
63	Eggerthella							0.0291971	0.615938	0.641136	0.777134	0.019998	0.06666
79	Fusobacterium_A							0.234277	0.750645	0.606439	0.758424	0.0311969	0.0891339
17	Anaerostipes							0.658934	0.871297	0.0536946	0.178982	0.0453955	0.121055
16	Anaerofilum							0.0615938	0.615938	0.617438	0.759924	0.0844916	0.211229	0.223878	0.987741	0.19788	0.36278	0.964504	0.976902
15	An172							0.677832	0.871297	0.474253	0.675519	0.114189	0.268679
39	CAG-495							0.186181	0.742108	0.020298	0.120988	0.136886	0.301023
14	Alloprevotella							0.851515	0.908283	0.373163	0.614997	0.240476	0.409321	0.69613	0.987741	0.871713	0.95301	0.761524	0.881764
136	Sutterella							0.69703	0.871297	0.246375	0.480732	0.256974	0.428291
10	Agathobaculum							0.133087	0.712462	0.0282972	0.125765	0.266073	0.434406
25	Bittarella							0.706629	0.871297	0.758524	0.842805	0.336566	0.508025
52	Clostridium_Q							0.937106	0.948968	0.59884	0.758424	0.40486	0.568224
54	Coprobacter							0.59774	0.871297	0.30167	0.574609	0.413759	0.570702	0.545645	0.987741	0.9974	0.9974	0.375462	0.538707
134	Subdoligranulum							0.459254	0.871297	0.821018	0.899746	0.494451	0.627874
122	Ruminococcus_A							0.307469	0.848191	0.489751	0.675519	0.643736	0.764152	0.676932	0.987741	0.0382962	0.143352	0.00169983	0.0186981
100	Negativibacillus							0.654935	0.871297	0.876612	0.935053	0.70273	0.789921
129	Slackia_A							0.515148	0.871297	0.662434	0.790966	0.805319	0.882542
75	Faecalicoccus							0.593241	0.871297	0.485851	0.675519	0.835916	0.895164
113	Pseudopedobacter													0.722128	0.987741	0.438356	0.657534	0.175782	0.330334
56	Corynebacterium
105	Paeniclostridium
114	Pseudoramibacter
144	UBA1361
145	UBA1382
150	UBA7182

## Sheet: combinedDays
ord	Row.names	estimatFC.NC.PC.D7	lower95CI.NC.PC.D7	upper95CI.NC.PC.D7	estimatLog.NC.PC.D7	se.NC.PC.D7	estimatFC.NC.FC.D7	lower95CI.NC.FC.D7	upper95CI.NC.FC.D7	estimatLog.NC.FC.D7	se.NC.FC.D7	estimatFC.PC.FC.D7	lower95CI.PC.FC.D7	upper95CI.PC.FC.D7	estimatLog.PC.FC.D7	se.PC.FC.D7	estimatFC.NC.PC.D28	lower95CI.NC.PC.D28	upper95CI.NC.PC.D28	estimatLog.NC.PC.D28	se.NC.PC.D28	estimatFC.NC.FC.D28	lower95CI.NC.FC.D28	upper95CI.NC.FC.D28	estimatLog.NC.FC.D28	se.NC.FC.D28	estimatFC.PC.FC.D28	lower95CI.PC.FC.D28	upper95CI.PC.FC.D28	estimatLog.PC.FC.D28	se.PC.FC.D28	estimatFC.NC.PC.D49	lower95CI.NC.PC.D49	upper95CI.NC.PC.D49	estimatLog.NC.PC.D49	se.NC.PC.D49	estimatFC.NC.FC.D49	lower95CI.NC.FC.D49	upper95CI.NC.FC.D49	estimatLog.NC.FC.D49	se.NC.FC.D49	estimatFC.PC.FC.D49	lower95CI.PC.FC.D49	upper95CI.PC.FC.D49	estimatLog.PC.FC.D49	se.PC.FC.D49	estimatFC.NC.PC.D66	lower95CI.NC.PC.D66	upper95CI.NC.PC.D66
1	14-2																																														0.340273	0.0692257	1.67259
2	43-6																																														0.421366	0.083746	2.1201
3	Acetivibrio																																														0.0749638	0.0113559	0.494859
4	Acholeplasma_C																																														2.15838	0.273687	17.0217
5	Actinomyces																0.411814	0.101703	1.6675	-0.887183	0.713539	1.79613	0.52453	6.15041	0.585632	0.628014	4.3615	1.52289	12.4912	1.47282	0.536849
6	Actinomyces_B	2.27048	0.755492	6.82346	0.81999	0.561427	0.912989	0.287731	2.89697	-0.0910312	0.589142	0.402113	0.169361	0.954737	-0.911021	0.441183
7	Actinotignum																1.52324	0.34272	6.77013	0.420839	0.761075	1.18413	0.256203	5.47288	0.169009	0.781032	0.777377	0.28287	2.13637	-0.25183	0.515794																1.46865	0.17587	12.2643
8	Adlercreutzia																															0.755434	0.234903	2.42943	-0.280463	0.595991	0.250928	0.0693159	0.908376	-1.38259	0.656386	0.332164	0.123869	0.890721	-1.10213	0.503276	1.16862	0.369501	3.69596
9	Agathobacter																															0.428499	0.156428	1.17378	-0.847466	0.514138	0.262102	0.095018	0.722993	-1.33902	0.517697	0.611674	0.235104	1.5914	-0.491556	0.487851	0.914551	0.331076	2.52632
10	Agathobaculum																0.345156	0.109591	1.08707	-1.06376	0.585338	0.170971	0.0484553	0.603262	-1.76626	0.643305	0.495346	0.160108	1.53251	-0.702499	0.576238
11	Akkermansia																																														0.0883086	0.0168068	0.464004
12	Alistipes																1.07577	0.388168	2.98137	0.0730325	0.520086	0.131453	0.038645	0.447147	-2.0291	0.624621	0.122195	0.0424375	0.351851	-2.10214	0.539595	0.959018	0.422406	2.17732	-0.0418455	0.418346	0.732541	0.323375	1.65943	-0.311236	0.417205	0.763845	0.399262	1.46134	-0.269391	0.330999	0.593869	0.190136	1.85489
13	Alistipes_A																1.79274	0.538383	5.96956	0.583744	0.613751	0.0478194	0.00510071	0.448309	-3.04032	1.14188	0.0266739	0.00342738	0.207592	-3.62407	1.0469
14	Alloprevotella																0.851656	0.193723	3.7441	-0.160572	0.755501	0.416361	0.0866494	2.00067	-0.876202	0.800873	0.488884	0.16601	1.43972	-0.71563	0.551071	1.30861	0.399105	4.29078	0.268969	0.605878	1.11785	0.352904	3.54086	0.111405	0.588258	0.854222	0.346106	2.1083	-0.157564	0.460951
15	An172																1.35177	0.37503	4.87233	0.301412	0.654176	0.556887	0.140835	2.20204	-0.585393	0.701429	0.41197	0.149233	1.13727	-0.886805	0.51809
16	Anaerofilum																4.31405	0.937904	19.8432	1.46188	0.778578	1.5288	0.311607	7.50061	0.424485	0.811494	0.354378	0.120335	1.04362	-1.03739	0.551074	2.72652	0.585082	12.7058	1.00303	0.785233	2.78798	0.615796	12.6224	1.02532	0.770502	1.02254	0.411694	2.53972	0.0222898	0.464174
17	Anaerostipes																1.47719	0.29557	7.38265	0.39014	0.820929	4.60354	0.973884	21.7609	1.52683	0.792509	3.11642	1.12476	8.63485	1.13669	0.519969
18	Anaerotignum	0.0806738	0.020913	0.311206	-2.51734	0.68881	0.0577352	0.0151838	0.219533	-2.85189	0.68146	0.715663	0.185604	2.75949	-0.334546	0.68858	1.30785	0.588418	2.90691	0.268386	0.407509	1.47322	0.664955	3.26394	0.387449	0.405868	1.12644	0.648061	1.95795	0.119063	0.282063	5.47101	1.33167	22.477	1.69946	0.720947	11.7861	3.12273	44.4839	2.46692	0.67767	2.15428	1.07319	4.32442	0.767455	0.355529	0.795459	0.205446	3.0799
19	Anaerotruncus																															0.762153	0.280166	2.07333	-0.271609	0.510603	0.0934978	0.0250902	0.348416	-2.36982	0.671165	0.122676	0.0387303	0.388569	-2.09821	0.588237	0.531249	0.17903	1.57642
20	Bacteroides	0.960585	0.327583	2.81676	-0.0402126	0.548888	0.3661	0.115487	1.16056	-1.00485	0.588658	0.381122	0.15398	0.943332	-0.964635	0.462406	1.12384	0.454555	2.77856	0.116748	0.461837	0.318976	0.113988	0.892601	-1.14264	0.525021	0.283828	0.123007	0.65491	-1.25939	0.426604	0.966343	0.437556	2.13417	-0.0342361	0.40425	1.00341	0.462371	2.17754	0.00340257	0.395309	1.03836	0.570507	1.88987	0.0376386	0.305551	1.50926	0.436859	5.21419
21	Bacteroides_A																0.664675	0.266808	1.65585	-0.408457	0.465708	0.640703	0.257878	1.59184	-0.445189	0.464335	0.963934	0.46097	2.01568	-0.0367325	0.376379	1.22594	0.497104	3.02337	0.203708	0.460552	2.00875	0.870003	4.63802	0.697514	0.426933	1.63854	0.873095	3.07505	0.493806	0.321188	1.30018	0.392014	4.31224
22	Bacteroides_B	0.660732	0.182715	2.38933	-0.414407	0.655838	0.342324	0.0946116	1.2386	-1.072	0.656123	0.518098	0.174366	1.53944	-0.657591	0.555626	0.689682	0.273272	1.74061	-0.371525	0.472336	0.352291	0.130956	0.947714	-1.0433	0.504905	0.510802	0.227047	1.14919	-0.671773	0.413694	0.888116	0.398826	1.97768	-0.118653	0.408466	0.65911	0.286477	1.51644	-0.416865	0.425126	0.742144	0.386067	1.42664	-0.298212	0.333441	1.57691	0.460857	5.39573
23	Barnesiella																0.572804	0.187644	1.74855	-0.557211	0.569396	0.0680574	0.0128767	0.359704	-2.6874	0.84947	0.118814	0.0252533	0.559011	-2.13019	0.79012	0.93009	0.340877	2.53777	-0.0724743	0.512132	0.553763	0.193791	1.58239	-0.591018	0.535701	0.595387	0.249425	1.42121	-0.518544	0.443913	0.671227	0.31376	1.43596
24	Bifidobacterium	2.1107	0.729996	6.10286	0.747021	0.541713	0.601047	0.197879	1.82564	-0.509083	0.566855	0.284761	0.125934	0.643902	-1.2561	0.41628	1.26051	0.415552	3.82355	0.231516	0.566165	0.689087	0.220262	2.1558	-0.372388	0.581923	0.546673	0.228654	1.307	-0.603904	0.444723	0.587097	0.144052	2.39277	-0.532565	0.716858	0.834388	0.219338	3.17411	-0.181057	0.681688	1.42121	0.542976	3.71994	0.351509	0.490927	1.93973	0.428844	8.77374
25	Bittarella																1.29274	0.378658	4.41343	0.256765	0.626485	0.794645	0.223888	2.82043	-0.229859	0.646312	0.614698	0.252348	1.49735	-0.486625	0.454255
26	Blautia	0.420581	0.12729	1.38965	-0.866119	0.609792	0.205394	0.0566618	0.744533	-1.58283	0.657067	0.488357	0.173696	1.37304	-0.716708	0.527427	4.11153	0.477184	35.4259	1.4138	1.09882	9.40564	1.16599	75.8721	2.24131	1.06519	2.28763	0.802642	6.52	0.827514	0.534377
27	Blautia_A	1.19088	0.207377	6.83873	0.174692	0.891807	2.50787	0.46644	13.4839	0.919434	0.858209	2.1059	0.706829	6.27423	0.744742	0.557005	1.90355	1.12442	3.22253	0.643718	0.268602	1.67508	0.985492	2.84718	0.515858	0.270654	0.879977	0.625144	1.23869	-0.12786	0.174449	1.06638	0.411416	2.76402	0.0642684	0.485937	2.1041	0.866913	5.1069	0.743887	0.452409	1.97313	0.97599	3.989	0.679619	0.35915	5.44438	1.36098	21.7794
28	Butyricicoccus	0.585286	0.233026	1.47005	-0.535655	0.469882	0.354905	0.138392	0.910148	-1.03591	0.480498	0.606378	0.292123	1.2587	-0.500251	0.372623	0.782862	0.32386	1.8924	-0.244799	0.450337	0.720173	0.289315	1.79268	-0.328264	0.465301	0.919923	0.454769	1.86085	-0.0834656	0.359446	2.91802	0.330086	25.7958	1.07091	1.11191	13.0109	1.5831	106.932	2.56579	1.07472	4.45882	1.52126	13.0688	1.49488	0.548655
29	Butyricimonas																1.3335	0.458327	3.87978	0.287804	0.544896	0.178478	0.0464	0.686515	-1.72329	0.687342	0.133842	0.042696	0.419564	-2.0111	0.582947	1.07605	0.383051	3.0228	0.0732969	0.526992	0.213982	0.0661998	0.691668	-1.54186	0.59859	0.198859	0.0794328	0.49784	-1.61516	0.468215	0.374971	0.100167	1.40369
30	CAG-110																0.512592	0.148426	1.77024	-0.668275	0.632354	0.243889	0.0685593	0.8676	-1.41104	0.647469	0.475796	0.169617	1.33467	-0.742765	0.526259	1.01756	0.508527	2.03613	0.0174066	0.353906	0.399481	0.1954	0.816711	-0.917588	0.364863	0.392588	0.220679	0.698413	-0.934995	0.293908	0.764005	0.384374	1.51858
31	CAG-145																															1.39178	0.435493	4.44793	0.330581	0.592796	0.519072	0.150165	1.79427	-0.655712	0.632823	0.372956	0.135125	1.02939	-0.986294	0.517998	1.25126	0.460941	3.39662
32	CAG-302																																														1.56364	0.224448	10.8933
33	CAG-306																2.45989	0.837094	7.22867	0.900118	0.549978	0.135423	0.0309299	0.59293	-1.99935	0.75342	0.0550522	0.0154435	0.196247	-2.89947	0.648528																2.4219	0.315732	18.5778
34	CAG-353																																														3.16918	0.416017	24.1426
35	CAG-354																0.757907	0.352114	1.63136	-0.277194	0.391132	0.275603	0.113284	0.670501	-1.28879	0.453612	0.363637	0.172721	0.765581	-1.0116	0.379842	0.883836	0.394073	1.98229	-0.123484	0.412117	1.5286	0.716318	3.26198	0.424352	0.386733	1.72951	0.943576	3.17006	0.547836	0.309146	0.7479	0.356991	1.56686
36	CAG-41																															1.03845	0.443317	2.4325	0.0377247	0.434291	0.448813	0.179142	1.12443	-0.801149	0.468593	0.432197	0.205678	0.908188	-0.838874	0.378869	1.05954	0.365016	3.07557
37	CAG-465																															1.76081	0.492466	6.29577	0.565774	0.650065	0.874051	0.231239	3.30378	-0.134617	0.678423	0.496391	0.194918	1.26414	-0.700391	0.476939	2.25619	0.559483	9.09842
38	CAG-484																0.390107	0.103943	1.46411	-0.941334	0.674798	0.184879	0.0391397	0.873293	-1.68805	0.792141	0.47392	0.119729	1.8759	-0.746717	0.701954																0.226718	0.046779	1.0988
39	CAG-495																0.372197	0.114078	1.21436	-0.988331	0.603351	0.127672	0.029753	0.547852	-2.05829	0.743145	0.343024	0.0895058	1.31461	-1.06996	0.68547
40	CAG-65																															0.599523	0.21489	1.67261	-0.511621	0.523483	0.425591	0.155873	1.16202	-0.854276	0.512478	0.709883	0.301779	1.66988	-0.342655	0.43644	0.879829	0.294497	2.62855
41	CAG-791																																														0.64743	0.0690356	6.07173
42	CAG-81	0.0919141	0.0262146	0.322271	-2.3869	0.640083	0.0517091	0.012998	0.205711	-2.96212	0.704522	0.562581	0.150055	2.10921	-0.575221	0.674264	0.588674	0.109124	3.17564	-0.529882	0.859909	2.79974	0.615973	12.7255	1.02953	0.772504	4.75601	1.4559	15.5365	1.55941	0.603984
43	CAG-873																																														0.321654	0.143912	0.718922
44	CAG-877																0.161408	0.0378491	0.68833	-1.82382	0.739978	0.343947	0.092802	1.27475	-1.06727	0.66839	2.13092	0.575726	7.88708	0.756552	0.667703	0.61287	0.212233	1.7698	-0.489602	0.541064	0.650848	0.232035	1.8256	-0.429479	0.526229	1.06197	0.435108	2.59194	0.0601231	0.455255	4.37476	0.618713	30.9328
45	CAG-878																																														1.56515	0.456892	5.36163
46	Campylobacter_C																																														0.244649	0.0687513	0.870573
47	Clostridium	1.18549	0.323124	4.34934	0.170152	0.663212	1.21574	0.335968	4.39931	0.195355	0.656182	1.02552	0.401163	2.62162	0.0252024	0.478881																1.611	0.442911	5.85969	0.476856	0.658809	1.76006	0.499145	6.20627	0.565351	0.642976	1.09253	0.4713	2.53261	0.0884947	0.428965
48	Clostridium_A	1.68481	0.471401	6.02162	0.521656	0.649859	1.11925	0.302282	4.14418	0.112654	0.667895	0.664313	0.259507	1.70058	-0.409001	0.479586																															0.867538	0.100576	7.48311
49	Clostridium_AJ	0.514255	0.15257	1.73336	-0.665037	0.619959	0.360942	0.100669	1.29413	-1.01904	0.651481	0.701873	0.263049	1.87276	-0.354002	0.50073	1.03986	0.548618	1.97096	0.0390832	0.326249	0.306009	0.145225	0.644803	-1.18414	0.380277	0.29428	0.157735	0.549026	-1.22322	0.318176	0.914893	0.465516	1.79807	-0.0889486	0.344731	0.992936	0.529221	1.86297	-0.00708923	0.321057	1.0853	0.647595	1.81886	0.0818594	0.263448	1.01604	0.399267	2.58558
50	Clostridium_M	0.531103	0.180405	1.56354	-0.632799	0.550905	0.262787	0.0837238	0.824819	-1.33641	0.583593	0.494795	0.174305	1.40456	-0.703613	0.532324
51	Clostridium_P	0.345493	0.0891571	1.33882	-1.06278	0.691121	1.78549	0.548937	5.80756	0.579694	0.60178	5.16796	1.68097	15.8883	1.64248	0.573024
52	Clostridium_Q																0.928637	0.179528	4.80353	-0.0740379	0.838479	1.59537	0.325647	7.81589	0.467108	0.810755	1.71797	0.53134	5.5547	0.541146	0.598735
53	Collinsella	1.04635	0.320918	3.41162	0.0453085	0.603011	1.13698	0.401346	3.221	0.12838	0.531292	1.08662	0.443252	2.66381	0.0830713	0.457502	2.93203	1.08019	7.9586	1.07569	0.509478	2.48503	0.910737	6.78061	0.910283	0.512144	0.847545	0.44743	1.60546	-0.165411	0.325937	0.851566	0.255112	2.84253	-0.160678	0.614998	3.61523	1.18317	11.0465	1.28516	0.569886	4.24539	1.76219	10.2278	1.44583	0.44862
54	Coprobacter																0.675082	0.187773	2.42705	-0.392921	0.652869	0.405914	0.094283	1.74757	-0.901613	0.744831	0.601282	0.198782	1.81878	-0.508692	0.564733	1.53767	0.42836	5.51972	0.430268	0.652083	1.00318	0.283259	3.55286	0.00317946	0.645202	0.652406	0.276996	1.5366	-0.427088	0.437081
55	Coprococcus_B																0.298649	0.0666522	1.33816	-1.20849	0.765208	0.464351	0.107404	2.00758	-0.767116	0.746975	1.55484	0.416502	5.80434	0.441372	0.672071	0.600313	0.182553	1.97409	-0.510303	0.607363	1.01652	0.360488	2.86641	0.0163822	0.528928	1.69331	0.680395	4.21417	0.526686	0.465196	7.50649	0.975207	57.78
56	Corynebacterium
57	Defluviitalea																																														0.521424	0.12192	2.23001
58	Dehalobacterium																																														0.23986	0.0590341	0.974572
59	Denitrobacterium																																														0.190687	0.0335838	1.08271
60	Desulfovibrio																0.777668	0.192203	3.1465	-0.251455	0.713149	0.145403	0.0283427	0.745947	-1.92824	0.834272	0.186974	0.0503317	0.694575	-1.67679	0.66957	1.41604	0.425006	4.71794	0.347861	0.614048	0.79963	0.241413	2.6486	-0.223607	0.611052	0.564696	0.22275	1.43157	-0.571468	0.47462
61	Dorea	2.31747	0.687881	7.80757	0.840477	0.619714	1.07556	0.315439	3.66738	0.072843	0.625845	0.46411	0.184958	1.16458	-0.767634	0.469393	1.13585	0.551342	2.34003	0.127381	0.368772	0.990661	0.47429	2.06922	-0.00938322	0.375799	0.872176	0.506582	1.50161	-0.136764	0.277201	1.01618	0.484599	2.13089	0.016052	0.377806	2.23951	1.15783	4.33172	0.806258	0.336592	2.20385	1.33076	3.64975	0.790206	0.257378	2.15521	0.6604	7.03349
62	DTU053																															0.916514	0.304318	2.76027	-0.0871777	0.562513	0.217001	0.0635167	0.741369	-1.52785	0.626847	0.236768	0.0780679	0.718078	-1.44068	0.566082	0.224626	0.0539428	0.93538
63	Eggerthella																7.77987	0.985567	61.4128	2.05154	1.05414	1.7451	0.193167	15.7654	0.55681	1.12298	0.224309	0.0665887	0.755604	-1.49473	0.61965
64	Emergencia																																														1.39088	0.161768	11.9587
65	Enterococcus_E	0.729915	0.249419	2.13607	-0.314828	0.547865	0.638535	0.225384	1.80903	-0.448579	0.531322	0.874808	0.36436	2.10037	-0.133751	0.446877
66	ER4																																														0.167189	0.0325031	0.859988
67	Erysipelatoclostridium	2.24279	0.57931	8.68291	0.807719	0.690644	1.18096	0.309994	4.49903	0.16633	0.682426	0.52656	0.238952	1.16034	-0.641389	0.403121	1.1131	0.414567	2.98866	0.107151	0.503924	1.32103	0.504793	3.45708	0.278408	0.490833	1.1868	0.591517	2.38114	0.171257	0.355272	1.23641	0.249631	6.12386	0.212211	0.816332	4.00745	0.950568	16.8948	1.38816	0.734122	3.2412	1.16556	9.01315	1.17594	0.521816
68	Escherichia	0.549836	0.202921	1.48984	-0.598135	0.508583	1.36044	0.529862	3.49298	0.307808	0.481104	2.47426	1.10806	5.52495	0.905943	0.40987	1.2944	0.431808	3.88013	0.258047	0.560123	0.66776	0.220063	2.02625	-0.403827	0.566344	0.515884	0.216563	1.22891	-0.661874	0.442866	3.20634	0.671596	15.3078	1.16513	0.797581	2.90591	0.642212	13.1488	1.06675	0.77021	0.906301	0.361216	2.27394	-0.0983837	0.469344	3.9394	0.490508	31.6383
69	Eubacterium_E																1.39803	0.406921	4.80312	0.335064	0.629706	0.375496	0.0923105	1.52743	-0.979506	0.715876	0.26859	0.0907158	0.795235	-1.31457	0.553813	0.62927	0.216846	1.8261	-0.463194	0.543569	0.691923	0.253262	1.89036	-0.36828	0.51279	1.09956	0.420495	2.87528	0.0949137	0.490436	1.04951	0.322257	3.418
70	Eubacterium_F																																														1.4155	0.428549	4.67538
71	Eubacterium_Q																																														0.155379	0.0314016	0.768835
72	Eubacterium_R																1.79699	0.529563	6.09783	0.586115	0.623388	1.01788	0.298438	3.4717	0.0177264	0.62599	0.566438	0.246135	1.30356	-0.568388	0.425256	0.783562	0.354576	1.73156	-0.243906	0.404562	0.922072	0.442355	1.92202	-0.0811323	0.374758	1.17677	0.617077	2.24411	0.162773	0.32936	2.55608	0.813316	8.0332
73	F082																																														0.361162	0.0756955	1.72319
74	Faecalibacterium	0.303535	0.0897038	1.02709	-1.19226	0.621943	0.305443	0.0923474	1.01026	-1.18599	0.61032	1.00628	0.365793	2.76825	0.00626348	0.516311	1.27679	0.578604	2.81744	0.244346	0.403825	0.998599	0.443531	2.24832	-0.00140213	0.414081	0.782119	0.430218	1.42186	-0.245748	0.304962	0.78928	0.26718	2.33162	-0.236634	0.552662	3.39968	1.20598	9.58382	1.22368	0.528782	4.30732	1.87365	9.9021	1.46032	0.424717	1.69151	0.395737	7.23007
75	Faecalicoccus																1.58546	0.330681	7.60149	0.460872	0.799746	1.79227	0.387046	8.29935	0.583483	0.782002	1.13044	0.397909	3.21155	0.12261	0.532736
76	Firm-03																																														1.66776	0.196984	14.1201
77	Flavonifractor																2.39394	1.1661	4.91462	0.872939	0.366984	0.313547	0.128266	0.766467	-1.15981	0.45605	0.130976	0.0653595	0.262465	-2.03274	0.354653	0.73902	0.173941	3.13986	-0.302431	0.738079	4.21643	1.20654	14.7349	1.43899	0.638395	5.70543	2.00501	16.2353	1.74142	0.533567	0.658998	0.149464	2.90557
78	Fournierella	0.312995	0.0971245	1.00866	-1.16157	0.597049	0.367523	0.111028	1.21657	-1.00097	0.61073	1.17421	0.384151	3.58916	0.160599	0.570071	1.04655	0.436699	2.50804	0.0454963	0.44593	0.592854	0.240221	1.46314	-0.522807	0.460921	0.566486	0.260919	1.22991	-0.568303	0.39554	0.461641	0.137621	1.54854	-0.772968	0.617502	1.46987	0.51616	4.18576	0.385175	0.533945	3.18401	1.17095	8.65786	1.15814	0.510379	1.10578	0.149028	8.20474
79	Fusobacterium_A																0.333145	0.0729803	1.52076	-1.09918	0.774702	1.52781	0.360261	6.47921	0.423835	0.737137	4.58602	1.24664	16.8707	1.52301	0.664585
80	G11																																														0.60717	0.165358	2.22944
81	Gallibacterium	0.732764	0.177767	3.02049	-0.310932	0.722641	0.788033	0.199766	3.10862	-0.238216	0.700214	1.07543	0.323455	3.57558	0.072716	0.612976
82	GCA-900066575																																														2.32723	0.313538	17.2738
83	Gracilibacter																																														1.86506	0.223767	15.545
84	HUN007																																														0.541819	0.134793	2.17791
85	Hungatella																																														2.4626	0.306506	19.7856
86	Intestinimonas	1.92564	0.266978	13.8891	0.655257	1.0081	5.76107	0.872842	38.0251	1.75112	0.962836	2.99177	1.04191	8.59069	1.09587	0.53818																0.748924	0.303061	1.85074	-0.289118	0.461592	0.605733	0.25588	1.43393	-0.501315	0.439667	0.808805	0.392331	1.66738	-0.212198	0.369115	0.367189	0.113231	1.19073
87	KNHs209																															0.564496	0.227384	1.4014	-0.571821	0.463935	0.214482	0.0826343	0.5567	-1.53953	0.486642	0.379953	0.167824	0.860214	-0.967708	0.416913	0.235803	0.0848979	0.654941
88	Lachnospira																																														3.16122	0.435601	22.9415
89	Lactobacillus	1.40805	0.546132	3.63029	0.342208	0.483225	1.11559	0.423532	2.93851	0.109387	0.494149	0.792295	0.387199	1.62121	-0.232821	0.365311	0.61212	0.324623	1.15424	-0.490827	0.323611	0.77572	0.418241	1.43874	-0.253963	0.315177	1.26727	0.757836	2.11915	0.236863	0.262327	0.842865	0.263378	2.69734	-0.170949	0.593488	0.96891	0.318271	2.94965	-0.0315833	0.568005	1.14954	0.438813	3.01143	0.139365	0.49136
90	Lactobacillus_B	1.84914	0.332053	10.2975	0.614719	0.876128	11.4931	2.10565	62.7324	2.44175	0.865898	6.2154	2.28999	16.8696	1.82703	0.509441	1.52175	0.402807	5.74894	0.419859	0.678154	5.94786	1.63639	21.619	1.78303	0.65845	3.90858	1.58721	9.62504	1.36317	0.459802
91	Lactobacillus_H	1.87024	0.774389	4.51683	0.626065	0.449879	2.62802	1.07761	6.40912	0.966232	0.45485	1.40518	0.747218	2.64252	0.340168	0.322233	1.45336	0.636903	3.31645	0.373879	0.420935	2.19115	0.977065	4.91382	0.784425	0.412062	1.50764	0.876626	2.59288	0.410546	0.276649	0.768615	0.244721	2.41405	-0.263165	0.583924	1.1016	0.350051	3.46669	0.0967617	0.584928	1.43322	0.602157	3.41129	0.359927	0.442438
92	Marseille-P3106																0.590692	0.241513	1.44471	-0.52646	0.45632	0.0997698	0.0292142	0.340725	-2.30489	0.626649	0.168903	0.0542842	0.525536	-1.77843	0.57914
93	Massilimaliae																1.40091	0.417994	4.69518	0.337123	0.617058	0.431238	0.105429	1.76391	-0.841095	0.7187	0.307827	0.103786	0.913006	-1.17822	0.554707																1.69431	0.20669	13.8889
94	Massilioclostridium																1.4447	0.516232	4.04304	0.367899	0.525059	0.204678	0.0539577	0.776405	-1.58632	0.680235	0.141675	0.0481648	0.416735	-1.95422	0.550475																0.0708429	0.0166868	0.30076
95	Methanobrevibacter																3.3344	0.750032	14.8237	1.20429	0.761204	3.12315	0.701125	13.912	1.13884	0.762214	0.936644	0.411541	2.13175	-0.0654515	0.419597																1.35583	0.324622	5.66281
96	Methanobrevibacter_A																4.1204	0.95734	17.7342	1.41595	0.74468	1.40032	0.305336	6.42208	0.3367	0.777076	0.33985	0.135465	0.852607	-1.07925	0.469291																1.10229	0.294613	4.12422
97	Methanosphaera																6.27676	0.815393	48.3175	1.83685	1.04131	1.56422	0.175917	13.9088	0.447387	1.11488	0.249208	0.0808529	0.768119	-1.38947	0.574325																1.49314	0.347055	6.42395
98	Mogibacterium																3.27651	0.755972	14.2009	1.18678	0.748243	4.74584	1.1209	20.0937	1.55727	0.736308	1.44844	0.692999	3.0274	0.370488	0.376137	0.662386	0.199756	2.19645	-0.411907	0.611619	1.24739	0.424274	3.66742	0.221056	0.55023	1.88318	0.814183	4.35574	0.632963	0.427831	1.27148	0.391804	4.12618
99	Muribaculum																															0.721793	0.283303	1.83897	-0.326017	0.477162	0.12902	0.0447931	0.371622	-2.04779	0.539761	0.178749	0.0731069	0.437048	-1.72177	0.456162	1.29451	0.386657	4.33398
100	Negativibacillus																1.35163	0.400104	4.56606	0.30131	0.621104	1.111	0.332287	3.71463	0.105262	0.615836	0.821973	0.335653	2.01291	-0.196048	0.456963
101	Odoribacter																1.53691	0.504949	4.67787	0.429772	0.567904	0.105102	0.0242544	0.455441	-2.25282	0.748144	0.0683854	0.0186686	0.250504	-2.6826	0.662418	1.43375	0.628468	3.27087	0.360292	0.420805	0.690908	0.300109	1.5906	-0.369748	0.425447	0.481889	0.240823	0.964266	-0.730041	0.353911	0.378629	0.110788	1.294
102	Olsenella																1.14707	0.337093	3.90327	0.137209	0.624811	0.457714	0.121263	1.72767	-0.781511	0.677709	0.39903	0.146097	1.08986	-0.91872	0.512645	0.6483	0.219085	1.9184	-0.433402	0.553527	0.271244	0.0863704	0.851837	-1.30473	0.583876	0.418394	0.168486	1.03898	-0.871333	0.464074	1.70031	0.39531	7.31338
103	Olsenella_B																																														0.983	0.221085	4.37066
104	Oscillibacter																1.09967	0.489509	2.4704	0.0950136	0.41295	0.215156	0.0810287	0.571306	-1.53639	0.498255	0.195655	0.0864703	0.442704	-1.6314	0.416615	0.829061	0.402907	1.70596	-0.187462	0.368164	0.938705	0.471982	1.86695	-0.0632543	0.350802	1.13225	0.654062	1.96004	0.124207	0.279985	0.307964	0.153937	0.61611
105	Paeniclostridium
106	Parabacteroides																0.993858	0.478804	2.06296	-0.00616088	0.37261	0.176048	0.0703813	0.440355	-1.737	0.467777	0.177136	0.08025	0.390991	-1.73084	0.403971	1.65552	0.727909	3.76523	0.504116	0.419239	1.28306	0.56882	2.89412	0.249245	0.415026	0.775017	0.442153	1.35847	-0.254871	0.286346	1.80532	0.468992	6.94935
107	Peptostreptococcus	2.83355	0.587524	13.6658	1.04153	0.802753	3.89758	0.856118	17.7442	1.36036	0.773332	1.37551	0.523953	3.61108	0.318827	0.492448
108	Phascolarctobacterium	1.50431	0.399198	5.66877	0.408337	0.676867	0.485512	0.114509	2.05855	-0.722551	0.737031	0.322746	0.106564	0.977491	-1.13089	0.565379	0.65631	0.246442	1.74784	-0.421123	0.499756	0.655394	0.247709	1.73405	-0.422519	0.496428	0.998605	0.449274	2.21961	-0.00139602	0.407521	0.851921	0.308629	2.35159	-0.160262	0.518047	0.862183	0.334201	2.22429	-0.148288	0.483542	1.01205	0.46234	2.21533	0.0119736	0.399716	0.325607	0.115365	0.919
109	Prevotella																2.56058	0.582193	11.2618	0.940232	0.75572	0.394157	0.0657805	2.36179	-0.931006	0.9135	0.153933	0.0426024	0.556198	-1.87124	0.655424	0.880353	0.361652	2.14301	-0.127432	0.453908	0.349241	0.125046	0.975397	-1.05199	0.524031	0.396706	0.172144	0.914209	-0.924561	0.425959	0.43643	0.182524	1.04354
110	Prevotellamassilia																0.253333	0.060637	1.05839	-1.37305	0.729502	0.139742	0.0290525	0.67216	-1.96795	0.80139	0.551617	0.175459	1.7342	-0.594902	0.584422	0.651319	0.247217	1.71596	-0.428756	0.49426	0.347495	0.136588	0.884071	-1.057	0.47643	0.533526	0.237671	1.19766	-0.628248	0.412569	0.539877	0.144542	2.01649
111	Provencibacterium																0.376838	0.135247	1.04999	-0.97594	0.522824	0.660681	0.25786	1.69277	-0.414484	0.480036	1.75322	0.710951	4.32349	0.561455	0.460522	0.654444	0.260313	1.64532	-0.42397	0.470367	0.386533	0.154822	0.965025	-0.950539	0.466813	0.590628	0.276375	1.2622	-0.526569	0.387471	0.438074	0.111084	1.7276
112	Pseudoflavonifractor																0.885716	0.402049	1.95124	-0.121359	0.402978	0.185714	0.0684879	0.503587	-1.68355	0.508963	0.209676	0.0892428	0.492635	-1.56219	0.435826
113	Pseudopedobacter																															1.20901	0.471355	3.10108	0.189804	0.480594	0.62306	0.216104	1.79638	-0.473112	0.540257	0.515347	0.215894	1.23015	-0.662915	0.443912
114	Pseudoramibacter
115	Pygmaiobacter																																														1.80057	0.226759	14.2974
116	RC9																1.14188	0.400465	3.25593	0.132674	0.534603	0.164152	0.0478521	0.563104	-1.80697	0.628927	0.143756	0.0529297	0.390438	-1.93964	0.509781	0.531581	0.268912	1.05082	-0.6319	0.347696	0.168309	0.079887	0.354601	-1.78195	0.380206	0.31662	0.165686	0.605052	-1.15005	0.330419	0.617911	0.194492	1.96314
117	Romboutsia																0.456106	0.165307	1.25847	-0.78503	0.517827	0.265256	0.0905982	0.776623	-1.32706	0.548102	0.581566	0.211779	1.59704	-0.54203	0.515408	0.831232	0.32985	2.09473	-0.184846	0.471575	1.57772	0.659677	3.77336	0.45598	0.444899	1.89805	0.926981	3.88637	0.640826	0.365644	0.362434	0.0773539	1.69815
118	Roseburia																0.357278	0.0882195	1.44693	-1.02924	0.713629	0.904979	0.243403	3.36473	-0.0998436	0.670008	2.53298	0.816541	7.85753	0.929397	0.5776	1.02603	0.36697	2.86874	0.0256986	0.524589	0.675757	0.231805	1.96996	-0.391922	0.545895	0.658612	0.303026	1.43146	-0.417621	0.396086	0.943458	0.251524	3.53888
119	Ruminiclostridium_C																															0.422683	0.182119	0.981013	-0.861132	0.429581	0.0532816	0.0160612	0.176757	-2.93217	0.611841	0.126056	0.0413996	0.38382	-2.07103	0.568098	0.190429	0.0660566	0.54897
120	Ruminiclostridium_E																															0.586686	0.18857	1.82532	-0.533266	0.579102	0.269081	0.0793757	0.912176	-1.31274	0.622879	0.458646	0.153114	1.37385	-0.779477	0.559752	0.577075	0.132184	2.51933
121	Ruminococcus																																														0.668059	0.145057	3.07675
122	Ruminococcus_A																0.582499	0.243924	1.39103	-0.540427	0.444126	0.702164	0.295323	1.66948	-0.353588	0.441895	1.20543	0.589042	2.46684	0.186839	0.365363	0.644181	0.104923	3.95499	-0.439776	0.925912	4.76482	1.05921	21.4344	1.56126	0.767228	7.39671	2.09219	26.1503	2.00103	0.64431
123	Ruminococcus_B	0.815237	0.317934	2.0904	-0.204277	0.480434	0.481279	0.184522	1.25529	-0.731308	0.48913	0.590355	0.286419	1.21682	-0.527031	0.369021	1.48692	0.670735	3.29629	0.396709	0.406176	1.49927	0.682134	3.29526	0.404977	0.401797	1.0083	0.582921	1.7441	0.00826797	0.279582	0.638258	0.275525	1.47853	-0.449013	0.428612	1.73237	0.838534	3.57898	0.549489	0.370205	2.71421	1.4748	4.99523	0.998502	0.311221	1.13253	0.333161	3.84988
124	Ruminococcus_D																															0.32669	0.100812	1.05867	-1.11874	0.599886	0.423226	0.145538	1.23075	-0.859848	0.544637	1.2955	0.477055	3.51807	0.258895	0.509712	1.12513	0.282236	4.48532
125	Ruminococcus_E																1.39336	0.398794	4.86829	0.331717	0.638291	0.359653	0.0829864	1.55869	-1.02262	0.748208	0.258119	0.0809946	0.822592	-1.35433	0.591357	0.461923	0.187064	1.14064	-0.772357	0.461205	0.0848226	0.0283542	0.25375	-2.46719	0.559085	0.183629	0.0688137	0.490016	-1.69484	0.500783	1.09671	0.265236	4.5347
126	Ruthenibacterium																0.464889	0.216752	0.997095	-0.765956	0.389316	0.0140067	0.00175709	0.111654	-4.26822	1.05914	0.030129	0.00386592	0.23481	-3.50227	1.04762																1.6594	0.20656	13.3308
127	S5-A14a																															0.551759	0.227674	1.33716	-0.594644	0.451638	0.162989	0.0598327	0.443994	-1.81407	0.5113	0.295399	0.11913	0.732478	-1.21943	0.463328	0.415583	0.137219	1.25864
128	SK-Y3																																														0.0787958	0.0149164	0.416238
129	Slackia_A																0.594326	0.150884	2.34102	-0.520327	0.699459	0.697477	0.17746	2.74131	-0.360286	0.698341	1.17356	0.381629	3.60885	0.160041	0.573147
130	Soleaferrea																1.20178	0.344469	4.19279	0.183806	0.637542	0.145873	0.0254237	0.836967	-1.92502	0.891369	0.12138	0.0259827	0.567037	-2.10883	0.786492
131	Solobacterium																																														2.3624	0.311053	17.942
132	Sphaerochaeta																															0.391855	0.151975	1.01036	-0.936864	0.48326	0.082412	0.0240506	0.282393	-2.49602	0.628363	0.210313	0.0655356	0.674922	-1.55916	0.59491	1.1195	0.290584	4.31296
133	Streptococcus	0.690176	0.24526	1.94219	-0.370809	0.52788	0.770889	0.277159	2.14415	-0.260211	0.521924	1.11695	0.474928	2.62685	0.110598	0.436329	2.5614	0.729277	8.99625	0.940553	0.640958	2.64689	0.743343	9.42505	0.973386	0.647963	1.03338	0.449925	2.37344	0.0328341	0.424246
134	Subdoligranulum																0.698981	0.307201	1.5904	-0.358132	0.419456	0.899397	0.402244	2.01101	-0.106031	0.410551	1.28673	0.675418	2.45132	0.252102	0.328845
135	Succinivibrio																																														0.302784	0.0862506	1.06293
136	Sutterella																1.38343	0.297209	6.43948	0.324563	0.784649	2.50346	0.557342	11.245	0.917673	0.766468	1.80961	0.709857	4.61315	0.59311	0.477458
137	Treponema_D																																														0.796122	0.161792	3.91743
138	Trueperella	1.61843	0.415959	6.29707	0.481458	0.69319	1.49846	0.391297	5.73827	0.404435	0.685076	0.925869	0.346664	2.47281	-0.077023	0.501222
139	Turicibacter																2.51763	0.459363	13.7983	0.923316	0.867991	1.45483	0.300263	7.04892	0.374889	0.805109	0.577858	0.163699	2.03984	-0.548427	0.643531																0.467917	0.0876987	2.49657
140	Tyzzerella	0.849656	0.257838	2.79988	-0.162924	0.608429	0.561181	0.163275	1.9288	-0.577711	0.629915	0.660481	0.267613	1.63009	-0.414787	0.46094	0.529767	0.135343	2.07364	-0.635317	0.69625	1.28345	0.340579	4.8366	0.249553	0.67688	2.42267	0.835286	7.02673	0.88487	0.543301	1.15952	0.371664	3.61747	0.148004	0.580506	0.733969	0.220476	2.4434	-0.309289	0.613622	0.632995	0.270463	1.48147	-0.457293	0.433849	2.3638	0.30444	18.3536
141	UBA11490																																														0.162672	0.0350083	0.755887
142	UBA1191																																														1.86591	0.456225	7.63137
143	UBA1258																																														0.272792	0.0688402	1.08099
144	UBA1361
145	UBA1382
146	UBA1394																															0.999322	0.307678	3.24575	-0.000678429	0.601044	0.289453	0.0768652	1.09	-1.23976	0.676512	0.289649	0.0981693	0.854613	-1.23908	0.55204	0.833752	0.213863	3.25041
147	UBA1436																																														0.217544	0.0462372	1.02353
148	UBA1547																4.18337	0.508504	34.4158	1.43112	1.07522	6.51246	0.832302	50.9577	1.87372	1.04965	1.55675	0.57168	4.23921	0.442601	0.51112																0.410759	0.146008	1.15557
149	UBA2813																																														0.374236	0.0767991	1.82363
150	UBA7182
151	UBA9475																1.97828	0.577076	6.78179	0.68223	0.628589	1.07221	0.306401	3.75206	0.0697216	0.639084	0.54199	0.228808	1.28384	-0.612508	0.439989	0.578056	0.169993	1.96566	-0.548085	0.624456	2.69426	0.932894	7.78122	0.991125	0.541127	4.6609	1.75921	12.3487	1.53921	0.497124	0.651999	0.243237	1.74769
[truncated: 12 more columns]

## Sheet: explanation
worksheet:
pvalsAndFDR
Pairwise comparisons were made between the different cow-calf contact groups (NC: no contact, PC: partial contact, FC: full contact) per sample day (D7: day 7, D28: day 28, D49: day 49, D66: day 66)
Table shows the non-adjusted p-value and the adjusted p-value (P_FDR: P value based on false discovery rate)
worksheet:
CombinedDays
Pairwise comparisons were made between the different cow-calf contact groups (NC: no contact, PC: partial contact, FC: full contact) per sample day (D7: day 7, D28: day 28, D49: day 49, D66: day 66)
Table shows the estimated foldChange and its 95% confidence interval plus the estimate of the natural log Fold change and its standard error
