# Supplementary material for: Effect of Type of Cow-Calf Contact on Health, Blood Parameters, and Performance of Dairy Cows and Calves
Source: Front Vet Sci. 2022 Apr 12;9:855086. doi: 10.3389/fvets.2022.855086 (PMC9039747; doi:10.3389/fvets.2022.855086)
Supplement: Supplementary file 3 [file Table_2.XLSX]

## Sheet: modelWithTreat
order	taxa	pval_A.pval.umbil	FDR_A.fdr.umbil	est_A.est.umbil	lowerCI_A.est.umbil	upperCI_A.est.umbil	pval_A.pval.gainweight	FDR_A.fdr.gainweight	est_A.est.gainweight	lowerCI_A.est.gainweight	upperCI_A.est.gainweight	pval_A.pval.bweight	FDR_A.fdr.bweight	est_A.est.bweight	lowerCI_A.est.bweight	upperCI_A.est.bweight	pval_A.pval.sick	FDR_A.fdr.sick	est_A.est.sick	lowerCI_A.est.sick	upperCI_A.est.sick	pval_A.pval.diarr	FDR_A.fdr.diarr	est_A.est.diarr	lowerCI_A.est.diarr	upperCI_A.est.diarr	pval_A.pval.lung	FDR_A.fdr.lung	est_A.est.lung	lowerCI_A.est.lung	upperCI_A.est.lung
5	Lactobacillus_H	0.249516	0.6833	0.702766	0.385544	1.281	0.0143711	0.164984	1.07258	1.01406	1.13448	0.224135	0.786785	1.01596	0.990351	1.04223	0.610217	0.860453	0.894583	0.58292	1.37288	0.41795	0.856798	0.832154	0.533477	1.29805	0.261239	0.988911	1.4255	0.768	2.6459
37	Roseburia	0.0756745	0.662873	0.209294	0.0372654	1.17546	0.0127487	0.164984	1.1176	1.02398	1.21979	0.0827077	0.786785	1.03547	0.995495	1.07705	0.0342725	0.545539	0.476552	0.239926	0.94655	0.222768	0.769453	0.641329	0.314014	1.30983	0.782243	0.988911	1.11675	0.510371	2.44359
39	UBA9475	0.804258	0.991808	0.886254	0.341066	2.30292	0.0109959	0.164984	1.0876	1.01943	1.16031	0.174655	0.786785	1.02144	0.990628	1.05321	0.391198	0.838709	1.23874	0.759351	2.02079	0.533168	0.918601	1.17714	0.704801	1.96603	0.543173	0.988911	1.36442	0.501116	3.71502
36	Clostridium_AJ	0.181894	0.682785	1.47113	0.834653	2.59297	0.320668	0.724851	1.02759	0.973853	1.08429	0.18437	0.786785	1.0143	0.993258	1.03578	0.77754	0.860453	0.950313	0.667301	1.35335			0.829756			0.0286061	0.381414	0.620019	0.404129	0.95124
13	Romboutsia	0.40001	0.877072	1.41237	0.632034	3.15616	0.430394	0.724851	1.02668	0.961643	1.09611	0.215846	0.786785	1.01889	0.98914	1.04953	0.679877	0.860453	1.11924	0.655453	1.91119	0.634124	0.927357	0.874908	0.504607	1.51695	0.699965	0.988911	1.12506	0.61788	2.04854
41	Eubacterium_E	0.105124	0.662873	2.21193	0.846795	5.77782	0.263332	0.724851	1.05444	0.960912	1.15706	0.227662	0.786785	1.02136	0.986887	1.05703	0.323236	0.838709	1.33721	0.751286	2.38009	0.837128	0.927357	1.06381	0.589829	1.91868	0.847848	0.988911	1.06352	0.566922	1.99512
9	RC9	0.876483	0.991808	1.07728	0.421366	2.75422	0.670857	0.855921	0.985163	0.919533	1.05548	0.24587	0.786785	1.0188	0.987248	1.05136	0.344942	0.838709	0.798371	0.500327	1.27396	0.0202632	0.494746	0.556815	0.339639	0.91286	0.865449	0.988911	1.04645	0.618925	1.76928
19	Parabacteroides	0.438536	0.877072	1.32525	0.649946	2.70219			1.06843			0.0450101	0.786785	1.02839	1.00062	1.05693	0.0665291	0.545539	1.54419	0.970805	2.45624	0.763127	0.927357	1.07136	0.684302	1.67736	0.31422	0.988911	1.28979	0.785751	2.11715
33	Oscillibacter			1.33051					1.06663			0.0686298	0.786785	1.02189	0.998347	1.04599			0.826498					0.606027					0.771701
34	Bittarella	0.521105	0.888614	0.716134	0.258262	1.98577			0.999406			0.128173	0.786785	1.02425	0.993116	1.05636			1.26981					1.6423					0.954575
4	Collinsella	0.27652	0.6833	1.37365	0.775425	2.43339	0.778709	0.900382	1.00963	0.94436	1.07941	0.280117	0.814885	1.01727	0.986144	1.04939	0.0400296	0.545539	1.58111	1.02107	2.44832	0.312477	0.769453	1.25305	0.808839	1.94122	0.950507	0.988911	1.0187	0.567504	1.82862
31	Eubacterium_R	0.889727	0.991808	1.05998	0.465236	2.41504			1.10583			0.311943	0.831848	1.01474	0.986359	1.04395	0.197305	0.808951	1.34993	0.85548	2.13017			1.04222			0.20847	0.988911	1.34758	0.846592	2.14503
3	Bifidobacterium	0.110479	0.662873	1.6312	0.894429	2.97487	0.557856	0.793872	1.02271	0.948719	1.10247	0.360594	0.887616	1.01456	0.983599	1.0465	0.514522	0.860453	0.856335	0.537165	1.36515	0.766781	0.927357	0.930137	0.57636	1.50107	0.476194	0.988911	0.804048	0.441271	1.46507
27	Slackia_A	0.0120132	0.252278	3.79172	1.34017	10.7278	0.0355646	0.219315	1.10089	1.00651	1.20411	0.544849	0.899538	1.01293	0.971665	1.05595	0.230665	0.838709	1.53861	0.760583	3.1125	0.285994	0.769453	0.673446	0.325761	1.39221	0.00312669	0.0961767	2.93096	1.43634	5.98088
35	Barnesiella	0.153725	0.677127	1.84205	0.795765	4.264	0.155272	0.622146	1.06431	0.976646	1.15985	0.607839	0.899538	0.989552	0.950641	1.03006	0.795921	0.860453	1.07518	0.620743	1.8623	0.787041	0.927357	0.92596	0.529933	1.61795	0.832107	0.988911	0.935947	0.507535	1.72598
45	Coprobacter	0.943447	0.991808	1.03897	0.361336	2.98739	0.168148	0.622146	1.06514	0.973713	1.16515	0.532398	0.899538	1.01328	0.972182	1.05611	0.581406	0.860453	0.850548	0.478388	1.51223	0.984763	0.984763	1.00623	0.531997	1.9032	0.330804	0.988911	1.45918	0.68134	3.12504
6	Tyzzerella	0.161221	0.677127	0.539104	0.227135	1.27956	0.444188	0.724851	1.02731	0.958792	1.10073	0.563207	0.899538	1.009	0.97882	1.0401	0.405941	0.838709	0.799356	0.471371	1.35556	0.800117	0.927357	1.06968	0.635033	1.80183	0.568264	0.988911	0.815201	0.404085	1.64459
25	Odoribacter	0.0306738	0.429433	2.35829	1.08319	5.1344	0.426912	0.724851	0.967073	0.890407	1.05034	0.579424	0.899538	1.00853	0.978695	1.03927	0.839521	0.860453	0.950403	0.580881	1.55499	0.0482679	0.494746	0.588877	0.348177	0.995976	0.363272	0.988911	0.753683	0.409665	1.38659
1	Escherichia	0.276574	0.6833	0.663841	0.31735	1.38864	0.536687	0.793872	1.02395	0.949884	1.10379	0.618432	0.899538	1.00844	0.975622	1.04237	0.382575	0.838709	0.804918	0.494533	1.31011	0.86403	0.927357	0.957304	0.580978	1.57739	0.936527	0.988911	1.02692	0.534077	1.97455
16	Bacteroides	0.211338	0.682785	1.46	0.806549	2.64287	0.547935	0.793872	0.979499	0.915503	1.04797	0.424408	0.899538	1.01042	0.985045	1.03645	0.144735	0.717779	1.33862	0.904562	1.98097	0.464735	0.907339	1.163	0.775828	1.74338	0.988911	0.988911	1.00333	0.628132	1.60263
40	Massilimaliae	0.970076	0.991808	0.979637	0.334389	2.86998	0.756847	0.900382	1.01521	0.922698	1.11699	0.543623	0.899538	1.01333	0.970935	1.05758	0.860453	0.860453	0.943196	0.491406	1.81035	0.762252	0.927357	0.89376	0.431714	1.85031	0.65625	0.988911	1.19809	0.540586	2.6553
32	Provencibacterium	0.991808	0.991808	1.00489	0.39605	2.54968	0.959522	0.959843	0.997792	0.916145	1.08672	0.45507	0.899538	1.00966	0.984507	1.03546	0.282833	0.838709	1.30841	0.801109	2.13695	0.935773	0.959167	1.02152	0.608613	1.71456	0.600862	0.988911	1.16405	0.658892	2.05651
23	Bacteroides_A	0.245957	0.6833	1.54927	0.739513	3.24571	0.202668	0.624893	1.04185	0.978168	1.10967	0.846698	0.934288	1.00222	0.979984	1.02495	0.0416253	0.545539	1.51911	1.01599	2.27139	0.525565	0.918601	1.13956	0.761309	1.70573	0.605208	0.988911	0.871393	0.517049	1.46858
15	Olsenella	0.832478	0.991808	1.13314	0.35587	3.60809	0.306355	0.724851	1.04512	0.960379	1.13734	0.815203	0.934288	0.995014	0.954172	1.03761	0.109332	0.691155	1.62552	0.896861	2.94619	0.341395	0.769453	1.3375	0.734718	2.43483	0.00480883	0.0961767	2.97153	1.39379	6.33522
2	Lactobacillus	0.522795	0.888614	1.23125	0.650502	2.33049	0.414969	0.724851	1.02688	0.963442	1.09449	0.810006	0.934288	1.00321	0.977321	1.02979	0.859626	0.860453	1.04193	0.660912	1.6426	0.648052	0.927357	0.895771	0.558398	1.43698	0.787639	0.988911	0.908061	0.450156	1.83175
20	CAG-110	0.560503	0.888614	0.729305	0.251948	2.11109	0.719963	0.887954	1.01081	0.953117	1.07199	0.73536	0.934288	0.995199	0.967807	1.02336	0.630304	0.860453	1.11057	0.72456	1.70222	0.356576	0.769453	1.23706	0.786989	1.94453	0.580333	0.988911	0.870188	0.531554	1.42455
11	Butyricicoccus	0.968298	0.991808	1.01183	0.566503	1.80723			0.995131			0.756849	0.934288	1.00426	0.977591	1.03166	0.157561	0.717779	0.710347	0.442072	1.14143	0.0444216	0.494746	0.592358	0.355501	0.987026	0.967331	0.988911	1.01569	0.482268	2.1391
48	Prevotella	0.938525	0.991808	0.964522	0.385159	2.41537			1.01964			0.83479	0.934288	1.0037	0.969495	1.0391	0.0576891	0.545539	0.603825	0.358655	1.01659	0.0368233	0.494746	0.567016	0.332866	0.965877	0.839988	0.988911	0.934273	0.482902	1.80754
43	Coprococcus_B	0.468255	0.888614	1.63362	0.433683	6.15363			1.00911			0.804533	0.934288	0.99553	0.960825	1.03149			1.74979			0.87879	0.927357	0.949321	0.486553	1.85223			1.42969
47	Intestinimonas	0.726874	0.954022	0.855014	0.355019	2.05918	0.959843	0.959843	1.00157	0.942231	1.06465	0.908818	0.969406	1.00158	0.974864	1.02903			0.847171			0.263997	0.769453	1.31676	0.812477	2.13403			0.622507
46	CAG-877	0.364375	0.850209	0.502246	0.113412	2.22419	0.62158	0.851794	1.01932	0.944753	1.09976	0.961973	0.993005	0.99922	0.967692	1.03178	0.781718	0.860453	0.913784	0.482909	1.72911	0.165112	0.769453	1.49683	0.846896	2.64554	0.157867	0.988911	0.628933	0.330452	1.19702
14	Bacteroides_B	0.668261	0.905387	1.16318	0.582643	2.32215	0.435691	0.724851	1.02919	0.957357	1.10642	0.997577	0.997577	0.999956	0.971805	1.02892	0.409126	0.838709	1.20505	0.773854	1.87652	0.351625	0.769453	1.24632	0.78416	1.98086	0.749147	0.988911	1.092	0.636712	1.87284
17	Phascolarctobacterium	0.605532	0.888614	1.20241	0.597382	2.42022	0.0183132	0.164984	1.08611	1.01408	1.16325			1.02553			0.519615	0.860453	1.16232	0.735345	1.83722	0.582527	0.918601	1.14539	0.705908	1.8585	0.923353	0.988911	0.97412	0.570998	1.66185
29	Fournierella	0.613567	0.888614	0.827121	0.395948	1.72783	0.0222951	0.164984	1.08263	1.01137	1.15891			1.01571			0.280169	0.838709	0.75214	0.448534	1.26125			0.461428					1.67378
7	Faecalibacterium	0.433356	0.877072	1.30143	0.673253	2.51572	0.0766114	0.354328	1.06263	0.993528	1.13654			1.00273			0.510383	0.860453	1.17471	0.727283	1.89741	0.759658	0.927357	1.07842	0.664865	1.74921	0.881931	0.988911	1.04588	0.578614	1.89049
30	Butyricimonas			1.60613			0.067759	0.354328	0.923717	0.848324	1.00581			0.99743			0.809788	0.860453	0.938591	0.560216	1.57252	0.251177	0.769453	0.725435	0.419272	1.25517	0.494199	0.988911	0.799802	0.421542	1.51749
28	Flavonifractor			1.65538			0.196246	0.624893	1.04278	0.978592	1.11117			1.02048			0.796095	0.860453	1.06628	0.655356	1.73486	0.113204	0.769453	0.640134	0.368598	1.1117	0.573244	0.988911	0.842267	0.463499	1.53056
24	Anaerotignum	0.584366	0.888614	0.808577	0.377649	1.73123	0.347207	0.724851	1.03367	0.964711	1.10755			1.01557			0.490482	0.860453	0.843032	0.518875	1.3697	0.178203	0.769453	0.687417	0.398332	1.1863	0.0937852	0.750282	0.595168	0.324384	1.09199
26	CAG-354	0.202041	0.682785	1.53974	0.793359	2.9883	0.450583	0.724851	1.02003	0.96881	1.07395			0.99452					1.02009					0.869849			0.371454	0.988911	0.813161	0.51665	1.27984
42	Ruminococcus_E	0.647299	0.905387	0.751413	0.220879	2.55625	0.446746	0.724851	1.02905	0.955869	1.10784			1.02475			0.319829	0.838709	1.32026	0.763726	2.28235	0.88212	0.927357	0.953316	0.506749	1.79341			1.42498
21	Prevotellamassilia	0.00457211	0.192029	4.19326	1.55691	11.2938	0.654382	0.855921	1.02111	0.931863	1.11891			0.989441			0.118002	0.691155	1.62017	0.884735	2.96692	0.323775	0.769453	1.35444	0.741386	2.47441	0.541821	0.988911	1.22957	0.632989	2.38844
18	Clostridium	0.843919	0.991808	0.927793	0.439974	1.95648	0.865587	0.959843	0.994458	0.932483	1.06055			1.00445			0.665431	0.860453	1.13387	0.641597	2.00383	0.320736	0.769453	0.762649	0.446732	1.30197	0.492366	0.988911	1.23826	0.672745	2.27917
22	Alistipes	0.102745	0.662873	1.88733	0.880041	4.04755	0.928656	0.959843	0.996997	0.933467	1.06485			1.02882			0.733802	0.860453	1.08829	0.668297	1.77223	0.577166	0.918601	0.862529	0.51285	1.45063	0.290402	0.988911	0.752544	0.444264	1.27474
38	Erysipelatoclostridium			0.762634			0.945693	0.959843	0.997228	0.920662	1.08016			0.997301			0.722334	0.860453	1.09134	0.673889	1.76738	0.748771	0.927357	1.08714	0.651963	1.81279			1.30375
8	Blautia_A			1.19522					1.03254					0.99767					1.02271			0.343926	0.769453	0.829951	0.564182	1.22092	0.0770745	0.750282	1.42487	0.962267	2.10986
10	Ruminococcus_B	0.592625	0.888614	1.14788	0.6926	1.90243			1.06009					1.00902			0.628072	0.860453	1.09512	0.758247	1.58165	0.538068	0.918601	0.883356	0.595223	1.31097	0.814513	0.988911	1.05783	0.661362	1.69197
44	Mogibacterium	0.160659	0.677127	1.65479	0.818714	3.34469			1.06026					1.01024			0.549622	0.860453	1.15089	0.726284	1.82372			0.787602			0.323443	0.988911	1.27246	0.788731	2.05286
12	Dorea			1.18354					1.01047					0.999837					0.976702			0.32265	0.769453	1.21457	0.826271	1.78534			0.877274

## Sheet: explanation
worksheet:
modelWithTreat
Health and growth parameters were assessed in relation to the microbiota
where:
	lung	classified sick when sum of eyes nose cough > 3 as respiratory disorder indicator
	diarr	classified sick when feces > 1 as diarrhea indicator
	umbil	classified sick when navel > 1 as navel inflammation indicator
	sick	classified sick when calf was scored sick for lungs, diarrhea, fever or umbilicus
	body_weight	absolute body weight of calf
	gained_weight	gained weight in kg compared to body weight the week before
Table shows the non-adjusted p-value (Pval), the adjusted p-value (FDR: P value based on false discovery rate), estimates, and 95% CI
